# Supplementary material for: Enhancing Deer Sous Vide Meat Shelf Life and Safety with Eugenia caryophyllus Essential Oil against Salmonella enterica
Source: Foods. 2024 Aug 12;13(16):2512. doi: 10.3390/foods13162512 (PMC11353597; doi:10.3390/foods13162512)
Supplement: Supplementary file 1 [file foods-13-02512-s001.zip]

Archive with 1 entries (1 files):
- foods-3122991-supplementary.pdf
